# Supplementary material for: Sequence-based information-theoretic features for gene essentiality prediction
Source: BMC Bioinformatics. 2017 Nov 9;18:473. doi: 10.1186/s12859-017-1884-5 (PMC5679510; doi:10.1186/s12859-017-1884-5)
Supplement: Additional file 1 — Feature selection and detailed results. TableS1 provides an insight into the contribution of the different features. Detailed prediction results using various performance measures are provided in the other tables. (XLSX 78 kb) [file 12859_2017_1884_MOESM1_ESM.xlsx]

## Sheet: Table S1
	Feature rankings in 15 bacteria.
	Features	AB	BS	EC	FN	HI	HP	MG	MP	MT	PA	SA	SA2	SE	ST	VC	SUM	Overall rank
	MI_TA	2	1	5	32	6	26	48	19	1	1	4	8	1	5	2	161	1
	MI_TG	1	4	6	5	11	8	13	2	84	6	17	13	5	3	6	184	2
	CMI_TTA	6	3	4	50	14	5	4	20	20	24	5	12	8	4	17	196	3
	CMI_ATA	4	7	12	24	4	15	28	16	27	41	2	2	2	7	22	213	4
	MI_AC	7	22	7	3	2	12	19	3	37	2	45	41	12	12	8	232	5
	CMI_AAT	5	15	8	42	7	9	2	76	31	10	16	27	3	6	28	285	6
	Markov_EG	3	2	13	6	17	80	79	49	8	14	1	1	13	1	78	365	7
	MI_CA	13	17	64	21	9	1	15	7	35	17	34	18	68	56	33	408	8
	MI_AT	23	10	29	69	12	33	34	12	2	9	33	60	43	20	35	424	9
	CMI_GTA	8	39	20	18	10	28	85	40	21	58	22	33	17	24	5	428	10
	CMI_ATC	28	11	2	51	52	79	27	81	5	3	50	32	7	10	13	451	11
	CMI_CGT	19	13	38	12	44	6	20	6	51	88	14	11	32	90	15	459	12
	Gibbs2bp	14	35	21	29	42	56	39	9	17	47	8	10	20	49	63	459	13
	MI_GC	9	33	62	1	13	2	1	5	12	62	44	66	66	62	26	464	14
	MI_TC	46	14	17	52	41	49	8	56	3	32	40	31	6	15	60	470	15
	CMI_TAT	11	26	24	71	5	34	58	53	38	69	11	6	21	21	25	473	16
	Gibbs3bp	21	41	37	33	51	53	36	11	15	48	12	16	27	46	27	474	17
	KLD3	25	29	31	53	34	76	64	14	49	11	26	20	45	17	7	501	18
	CMI_ATT	24	23	56	84	1	51	26	29	58	20	3	4	51	55	20	505	19
	MI_CG	31	61	66	2	15	3	3	1	23	27	55	65	61	57	38	508	20
	CMI_CTG	43	88	1	89	31	32	74	34	14	8	18	49	4	9	18	512	21
	CMI_TAG	18	18	11	37	78	68	59	55	4	5	70	70	10	2	19	524	22
	CMI_AAG	26	28	42	14	64	24	44	69	30	60	15	28	22	52	12	530	23
	CMI_GAG	29	49	50	26	20	41	78	39	22	31	6	7	38	88	44	568	24
	MI_AG	33	20	26	20	39	39	35	66	10	36	66	58	37	13	70	568	25
	CMI_GGT	15	43	25	7	68	72	86	35	18	35	9	5	33	53	68	572	26
	CMI_GGA	16	78	33	13	45	18	87	26	32	18	13	3	57	51	85	575	27
	CMI_AGT	37	25	39	9	83	10	29	85	36	82	7	15	26	83	21	587	28
	CMI_TGT	10	48	14	40	40	67	63	67	65	56	10	9	19	39	41	588	29
	CMI_GTC	36	19	9	79	21	21	83	42	41	43	60	35	9	14	81	593	30
	MI_AA	55	31	18	22	55	57	33	64	45	22	67	67	15	37	30	618	31
	CMI_ATG	44	42	30	66	36	40	6	36	9	7	83	85	42	41	56	623	32
	CMI_GAC	30	36	3	81	26	16	81	30	28	13	89	89	11	8	90	631	33
	KLD2	12	44	40	44	43	73	67	13	71	19	20	21	56	77	36	636	34
	MI_GT	34	24	61	41	8	7	49	8	73	61	42	63	59	63	45	638	35
	CMI_CTA	17	21	19	59	19	87	7	78	40	54	90	57	28	16	65	657	36
	CMI_TGA	41	9	35	74	72	25	54	43	62	74	48	43	24	18	39	661	37
	CMI_TTT	20	6	52	60	25	66	69	31	67	34	21	17	35	73	87	663	38
	CMI_TAC	45	50	28	68	37	50	60	86	7	4	71	71	50	30	11	668	39
	CMI_CGA	87	5	88	17	86	27	14	28	78	45	28	25	85	35	29	677	40
	MI_GG	35	40	36	25	60	43	47	51	63	64	24	38	23	64	64	677	41
	CMI_GGG	54	70	55	54	56	48	9	25	39	51	35	34	63	71	23	687	42
	CMI_AGC	84	34	45	38	84	20	24	21	29	44	54	82	39	36	54	688	43
	CMI_CCC	42	27	49	23	29	42	52	79	50	89	23	29	88	85	14	721	44
	KLD1	40	38	54	56	77	71	18	15	72	40	39	24	60	74	43	721	45
	MI_GA	64	53	68	16	63	59	41	50	11	65	30	52	49	60	40	721	46
	CMI_CCT	38	37	87	30	23	31	80	77	25	15	27	22	90	86	57	725	47
	CMI_TGG	51	72	51	27	27	46	62	38	60	76	41	19	36	44	75	725	48
	CMI_ACG	66	66	57	47	59	4	25	32	54	80	69	81	48	23	16	727	49
	CMI_TCC	68	56	74	10	70	36	56	48	24	39	25	37	75	69	49	736	50
	Markov_NEG	65	64	60	15	50	23	31	45	55	66	68	68	69	58	1	738	51
	MI_TT	62	63	10	87	65	60	46	54	86	16	59	64	14	11	47	744	52
	CMI_TAA	32	69	53	70	3	69	71	88	26	70	19	14	62	54	53	753	53
	Shannon3bp	60	59	63	76	62	55	38	23	69	29	49	46	65	61	4	759	54
	CMI_TCG	71	32	41	78	69	22	53	47	33	42	72	73	47	29	51	760	55
	CMI_GAT	22	45	22	43	18	88	5	80	83	81	88	88	30	22	46	761	56
	MI_CT	61	60	67	8	57	47	37	57	6	49	64	36	67	65	84	765	57
	CMI_AGA	57	73	76	4	80	52	10	44	48	83	29	23	84	80	24	767	58
	CMI_ACC	59	30	70	49	32	54	32	83	52	67	32	45	82	67	37	791	59
	CMI_GTG	78	51	43	36	49	44	73	33	47	71	75	75	34	40	42	791	60
	CMI_AAC	49	57	27	85	46	61	16	59	87	50	65	61	31	28	76	798	61
	CMI_GCT	80	8	80	46	79	30	89	10	89	23	46	51	44	45	82	802	62
	CMI_CAG	48	85	32	82	24	38	23	41	80	87	84	55	53	26	48	806	63
	CMI_ACT	73	16	46	72	67	29	17	87	46	84	52	83	29	42	74	817	64
	CMI_GCA	88	54	85	31	47	14	82	4	34	79	53	44	81	81	52	829	65
	CMI_CAT	39	86	58	62	16	13	50	73	44	33	61	50	86	82	88	841	66
	CMI_TGC	72	67	75	39	73	17	61	24	59	77	74	72	46	33	55	844	67
	CMI_AAA	63	62	59	86	30	58	43	68	57	21	63	62	64	59	50	845	68
	CMI_TCT	67	71	73	35	54	45	11	62	61	73	56	42	76	48	71	845	69
	CMI_AGG	52	84	84	34	38	65	30	90	13	26	81	53	83	84	34	851	70
	CMI_TTG	77	77	44	77	53	70	70	63	43	12	57	78	41	25	66	853	71
	CMI_ACA	56	58	47	48	33	63	42	84	90	59	58	69	71	47	32	857	72
	MI_CC	50	47	65	67	61	62	40	58	64	63	51	56	55	32	89	860	73
	CMI_GAA	53	80	16	88	89	89	75	72	76	38	38	48	25	43	31	861	74
	CMI_GTT	70	46	15	73	35	77	72	89	74	53	79	79	18	31	58	869	75
	CMI_CTC	90	89	90	90	22	37	77	37	19	30	31	39	58	89	77	875	76
	CMI_GGC	79	52	72	28	58	35	84	22	88	78	37	40	73	78	72	896	77
	CMI_CTT	89	81	23	57	90	90	76	74	82	37	43	59	16	27	61	905	78
	CMI_CAA	83	83	34	83	28	83	21	46	75	85	82	84	40	19	62	908	79
	CMI_CGG	27	55	89	58	87	85	12	70	77	25	47	47	54	87	91	911	80
	CMI_TCA	69	68	71	61	71	19	57	52	56	72	73	54	72	70	59	924	81
	Shannon2bp	47	91	91	64	91	91	91	17	91	28	36	26	91	91	10	956	82
	CMI_CCA	85	87	48	19	48	81	45	75	16	90	62	90	87	50	83	966	83
	CMI_CCG	86	90	86	11	85	84	55	27	79	55	86	30	89	38	86	987	84
	CMI_TTC	74	74	79	65	74	11	68	65	66	46	78	74	77	72	79	1002	85
	CMI_Total	75	75	77	63	75	74	65	61	68	75	76	76	79	75	3	1017	86
	CMI_GCC	58	12	82	55	88	86	88	18	85	52	87	87	74	79	67	1018	87
	MI_Total	76	76	78	75	76	75	66	60	70	57	77	77	78	76	9	1026	88
	CMI_CAC	82	82	83	45	82	82	22	71	81	86	85	86	52	34	69	1042	89
	CMI_CGC	91	65	69	91	66	64	51	91	42	91	91	91	70	66	80	1119	90
	CMI_GCG	81	79	81	80	81	78	90	82	53	68	80	80	80	68	73	1154	91
	Information Gain (IG) values
	Features	AB	BS	EC	FN	HI	HP	MG	MP	MT	PA	SA	SA2	SE	ST	VC	IG per genome
	MI_TA	0.2253	0.246	0.2289	0.0606	0.1748	0.0776	0	0.0769	0.3027	0.2697	0.1912	0.1429	0.2298	0.1681	0.1939	0.17256
	MI_TG	0.2474	0.2182	0.224	0.1725	0.1412	0.162	0.0829	0.1791	0	0.1808	0.115	0.1174	0.181	0.1764	0.1527	0.156707
	CMI_TTA	0.1612	0.2197	0.2327	0.0422	0.1296	0.2169	0.108	0.0749	0.0742	0.086	0.1873	0.121	0.1588	0.1707	0.0936	0.138453
	CMI_ATA	0.1725	0.1954	0.2002	0.0682	0.1797	0.1122	0	0.0859	0.0592	0.0473	0.2461	0.219	0.2019	0.1631	0.0866	0.13582
	MI_AC	0.1603	0.0894	0.215	0.2176	0.1898	0.1243	0.0701	0.1658	0.03	0.2372	0.0514	0.045	0.1369	0.1212	0.1417	0.133047
	CMI_AAT	0.1716	0.1175	0.2136	0.0505	0.1651	0.1592	0.172	0	0.0439	0.143	0.1165	0.074	0.1977	0.1672	0.0769	0.12458
	Markov_EG	0.1789	0.2216	0.189	0.1605	0.1077	0	0	0	0.1519	0.1302	0.3007	0.2679	0.1323	0.2154	0.0217	0.13852
	MI_CA	0.1264	0.1018	0	0.0763	0.149	0.2347	0.0795	0.1379	0.0335	0.1123	0.0687	0.0869	0	0.0357	0.0673	0.0873333
	MI_AT	0.0995	0.1275	0.099	0	0.1385	0.0688	0	0.1028	0.2376	0.1445	0.0694	0.0248	0.0496	0.0951	0.0668	0.08826
	CMI_GTA	0.1499	0.0583	0.1429	0.0868	0.1462	0.0739	0	0.036	0.0682	0.0257	0.094	0.0542	0.1138	0.0835	0.1649	0.0865533
	CMI_ATC	0.0834	0.1261	0.2504	0.0407	0.0226	0	0	0	0.1904	0.2305	0.0476	0.0555	0.1724	0.1459	0.1004	0.0977267
	CMI_CGT	0.1014	0.1199	0.0771	0.1091	0.031	0.1682	0.0701	0.1417	0.0199	0	0.1245	0.1244	0.0704	0	0.0995	0.0838133
	Gibbs2bp	0.1237	0.0645	0.1301	0.0618	0.0314	0	0	0.1208	0.0895	0.0378	0.1726	0.1368	0.0975	0.042	0.038	0.0764333
	MI_GC	0.1471	0.0658	0	0.3048	0.1358	0.2331	0.1782	0.1469	0.1335	0	0.0533	0	0	0	0.079	0.0985
	MI_TC	0.0382	0.1176	0.1658	0.0393	0.0331	0.0299	0.0995	0	0.203	0.0663	0.054	0.0584	0.1728	0.1081	0.0404	0.08176
	CMI_TAT	0.1336	0.0784	0.1156	0	0.1766	0.0657	0	0	0.0278	0	0.1572	0.1472	0.0973	0.0904	0.0793	0.07794
	Gibbs3bp	0.1003	0.0543	0.0789	0.0593	0.0229	0	0	0.1155	0.092	0.0349	0.1343	0.0911	0.0763	0.0448	0.0788	0.06556
	KLD3	0.0936	0.0696	0.0922	0.0372	0.0386	0	0	0.0897	0.0206	0.1417	0.0827	0.084	0.0464	0.105	0.1446	0.0697267
	CMI_ATT	0.0955	0.0856	0.0309	0	0.2035	0.0296	0	0.0508	0	0.1024	0.2333	0.1525	0.0384	0.036	0.091	0.0766333
	MI_CG	0.0741	0	0	0.2837	0.1125	0.2315	0.1484	0.2663	0.0654	0.0761	0.0354	0	0.0263	0.0325	0.057	0.0939467
	CMI_CTG	0.046	0	0.253	0	0.0434	0.0698	0	0.0453	0.1006	0.1481	0.1016	0.034	0.1953	0.1555	0.0936	0.0857467
	CMI_TAG	0.1074	0.0988	0.2032	0.0545	0	0	0	0	0.1944	0.1833	0	0	0.1468	0.1784	0.0931	0.0839933
	CMI_AAG	0.0897	0.0761	0.0672	0.1043	0	0.0862	0	0	0.0451	0	0.1177	0.07	0.0889	0.0375	0.1056	0.05922
	CMI_GAG	0.0812	0.0458	0.0434	0.064	0.0748	0.0413	0	0.0377	0.0656	0.0671	0.1859	0.145	0.0545	0	0.0542	0.0640333
	MI_AG	0.071	0.0939	0.1069	0.0787	0.0337	0.0474	0	0	0.1394	0.0558	0	0.0269	0.0554	0.1191	0.0288	0.0571333
	CMI_GGT	0.1176	0.0497	0.1135	0.1381	0	0	0	0.0438	0.0818	0.0627	0.1692	0.1473	0.063	0.0372	0.0336	0.0705
	CMI_GGA	0.1125	0	0.0868	0.1043	0.0293	0.0982	0	0.0625	0.0402	0.1097	0.1248	0.192	0.0314	0.0376	0.0128	0.0694733
	CMI_AGT	0.0617	0.0846	0.0762	0.1376	0	0.1467	0	0	0.0312	0	0.1744	0.0929	0.0776	0	0.0885	0.06476
	CMI_TGT	0.1348	0.0462	0.1854	0.051	0.0334	0	0	0	0	0.0273	0.1638	0.1423	0.0998	0.0512	0.0548	0.066
	CMI_GTC	0.0619	0.0968	0.2098	0	0.0724	0.088	0	0.0331	0.0254	0.046	0.0316	0.0526	0.155	0.1182	0.0146	0.0670267
	MI_AA	0.0235	0.0689	0.1643	0.0733	0.0212	0	0	0	0.0221	0.0986	0	0	0.1192	0.0564	0.0698	0.04782
	CMI_ATG	0.0449	0.0509	0.0932	0.021	0.0367	0.0449	0.1028	0.0416	0.1514	0.1755	0	0	0.0497	0.0495	0.0437	0.0603867
	CMI_GAC	0.0794	0.0635	0.2457	0	0.0504	0.1016	0	0.0494	0.0482	0.1331	0	0	0.1371	0.1611	0	0.0713
	KLD2	0.1323	0.0471	0.0736	0.0476	0.0311	0	0	0.1017	0	0.1067	0.0954	0.0816	0.0319	0	0.0628	0.05412
	MI_GT	0.0682	0.0853	0	0.0509	0.1497	0.1635	0	0.1237	0	0	0.0538	0	0.0278	0	0.054	0.0517933
	CMI_CTA	0.1094	0.0921	0.1572	0.0321	0.0826	0	0.0996	0	0.0259	0.028	0	0.0273	0.0756	0.1057	0.0361	0.0581067
	CMI_TGA	0.0487	0.1314	0.0839	0	0	0.078	0	0.0298	0	0	0.0493	0.0397	0.0789	0.0985	0.057	0.0463467
	CMI_TTT	0.1006	0.2045	0.038	0.0299	0.0528	0	0	0.048	0	0.0638	0.0953	0.0871	0.0592	0	0	0.0519467
	CMI_TAC	0.0409	0.0437	0.1042	0	0.0359	0.0298	0	0	0.1558	0.2223	0	0	0.0402	0.0682	0.1117	0.0568467
	CMI_CGA	0	0.2143	0	0.0973	0	0.0747	0.0812	0.0523	0	0.0411	0.076	0.0751	0	0.0611	0.0762	0.05662
	MI_GG	0.0634	0.0562	0.0811	0.0676	0	0.0338	0	0	0	0	0.0907	0.0465	0.0822	0	0.0367	0.0372133
	CMI_GGG	0.024	0	0.0332	0.0372	0.0191	0.0308	0.0926	0.0628	0.0263	0.0327	0.066	0.0539	0.0261	0	0.083	0.03918
	CMI_AGC	0	0.0646	0.0625	0.0535	0	0.089	0	0.0675	0.0462	0.0435	0.0357	0	0.0543	0.0571	0.0468	0.04138
	CMI_CCC	0.0479	0.0771	0.0438	0.0707	0.0457	0.0355	0	0	0.0205	0	0.0909	0.0616	0	0	0.1003	0.0396
	KLD1	0.0497	0.0626	0.0336	0.036	0	0	0.0775	0.088	0	0.0476	0.056	0.0753	0.027	0	0.0545	0.04052
	MI_GA	0	0.0382	0	0.0975	0	0	0	0	0.1381	0	0.0732	0.0308	0.041	0	0.0555	0.03162
	CMI_CCT	0.0552	0.0632	0	0.0615	0.0655	0.071	0	0	0.0617	0.1183	0.0766	0.0806	0	0	0.0435	0.0464733
	CMI_TGG	0.0293	0	0.0382	0.0624	0.0485	0.0329	0	0.0379	0	0	0.0539	0.0847	0.0573	0.0488	0.0253	0.0346133
	CMI_ACG	0	0	0.0307	0.0466	0.0181	0.2176	0	0.048	0.0177	0	0	0	0.0413	0.0837	0.0983	0.0401333
	CMI_TCC	0	0.0308	0	0.1241	0	0.055	0	0	0.0646	0.0483	0.0831	0.0488	0	0	0.0499	0.03364
	Markov_NEG	0	0	0	0.1027	0.0232	0.0869	0	0.0286	0.0166	0	0	0	0	0	0.2276	0.0323733
	MI_TT	0	0	0.2038	0	0	0	0	0	0	0.1124	0.0329	0	0.1317	0.1338	0.0522	0.0444533
	CMI_TAA	0.0724	0	0.0363	0	0.1897	0	0	0	0.061	0	0.0972	0.105	0.0261	0.0365	0.0472	0.04476
	Shannon3bp	0	0	0	0	0	0	0	0.0671	0	0.0707	0.0478	0.0385	0	0	0.1796	0.0269133
	CMI_TCG	0	0.0679	0.0691	0	0	0.0876	0	0	0.0359	0.047	0	0	0.0437	0.0702	0.0492	0.0313733
	CMI_GAT	0.1002	0.047	0.1268	0.0481	0.0865	0	0.106	0	0	0	0	0	0.0739	0.0838	0.0524	0.0483133
	MI_CT	0	0	0	0.1381	0.0181	0.0317	0	0	0.1584	0.0344	0	0.0517	0	0	0.013	0.0296933
	CMI_AGA	0.0208	0	0	0.1871	0	0.0267	0.0924	0.0296	0.0211	0	0.0754	0.08	0	0	0.083	0.0410733
	CMI_ACC	0	0.0691	0	0.0428	0.0417	0	0	0	0.0186	0	0.0702	0.0388	0	0	0.0586	0.0226533
	CMI_GTG	0	0.0397	0.0647	0.0564	0.0234	0.0334	0	0.0454	0.0217	0	0	0	0.0611	0.0508	0.0547	0.0300867
	CMI_AAC	0.0307	0	0.1058	0	0.0277	0	0.0777	0	0	0.0329	0	0	0.0704	0.0754	0.0252	0.02972
	CMI_GCT	0	0.1332	0	0.0471	0	0.0711	0	0.1175	0	0.0886	0.0497	0.031	0.0494	0.0479	0.0143	0.04332
	CMI_CAG	0.0337	0	0.0896	0	0.0631	0.0503	0	0.0341	0	0	0	0.029	0.0349	0.0817	0.0517	0.0312067
	CMI_ACT	0	0.1101	0.0582	0	0	0.0714	0.0775	0	0.0217	0	0.038	0	0.0754	0.0494	0.0259	0.0351733
	CMI_GCA	0	0.0357	0	0.061	0.026	0.1167	0	0.1645	0.0347	0	0.0369	0.039	0	0	0.0477	0.03748
	CMI_CAT	0.0499	0	0.0286	0.0258	0.1099	0.1197	0	0	0.0222	0.0647	0.0298	0.0336	0	0	0	0.03228
	CMI_TGC	0	0	0	0.0533	0	0.1014	0	0.0662	0	0	0	0	0.0438	0.0635	0.0458	0.0249333
	CMI_AAA	0	0	0	0	0.0457	0	0	0	0.0151	0.0988	0	0	0	0	0.0497	0.0139533
	CMI_TCT	0	0	0	0.0572	0.022	0.0332	0.0921	0	0	0	0.0346	0.043	0	0.0425	0.0276	0.02348
	CMI_AGG	0.0259	0	0	0.0574	0.0352	0	0	0	0.1095	0.0787	0	0.0303	0	0	0.067	0.0269333
	CMI_TTG	0	0	0.0646	0	0.0222	0	0	0	0.0233	0.1391	0.0346	0	0.0523	0.0834	0.0346	0.0302733
	CMI_ACA	0.0215	0	0.0486	0.0458	0.0401	0	0	0	0	0	0.0338	0	0	0.0426	0.068	0.0200267
	MI_CC	0.03	0.0467	0	0	0	0	0	0	0	0	0.0418	0.0276	0.0327	0.0669	0	0.01638
	CMI_GAA	0.0256	0	0.1674	0	0	0	0	0	0	0.0485	0.0596	0.035	0.0788	0.0493	0.0688	0.0355333
	CMI_GTT	0	0.0469	0.1691	0	0.0381	0	0	0	0	0.029	0	0	0.113	0.0678	0.0425	0.03376
	CMI_CTC	0	0	0	0	0.0687	0.0511	0	0.0401	0.0816	0.0673	0.0708	0.0465	0.0279	0	0.0243	0.0318867
	CMI_GGC	0	0.0395	0	0.0621	0.0181	0.0582	0	0.0675	0	0	0.0616	0.0461	0	0	0.027	0.02534
	CMI_CTT	0	0	0.1209	0.0346	0	0	0	0	0	0.0526	0.0534	0.0251	0.1151	0.0778	0.0383	0.03452
	CMI_CAA	0	0	0.0845	0	0.0458	0	0	0.0277	0	0	0	0	0.0543	0.097	0.038	0.0231533
	CMI_CGG	0.0841	0.0337	0	0.0322	0	0	0.0849	0	0	0.0845	0.0494	0.0365	0.033	0	0	0.02922
	CMI_TCA	0	0	0	0.029	0	0.0914	0	0	0.0159	0	0	0.029	0	0	0.0416	0.0137933
	Shannon2bp	0.0344	0	0	0.0241	0	0	0	0.0806	0	0.0723	0.0637	0.0741	0	0	0.1221	0.03142
	CMI_CCA	0	0	0.0451	0.0792	0.0235	0	0	0	0.0904	0	0.0286	0	0	0.0376	0.0139	0.02122
	CMI_CCG	0	0	0	0.1145	0	0	0	0.0617	0	0.0277	0	0.0585	0	0.0524	0	0.0209867
	CMI_TTC	0	0	0	0.0225	0	0.1261	0	0	0	0.0408	0	0	0	0	0.0163	0.0137133
	CMI_Total	0	0	0	0.0244	0	0	0	0	0	0	0	0	0	0	0.1936	0.0145333
	CMI_GCC	0.0185	0.1257	0	0.0366	0	0	0	0.077	0	0.0298	0	0	0	0	0.0338	0.0214267
	MI_Total	0	0	0	0	0	0	0	0	0	0.0258	0	0	0	0	0.1237	0.00996667
	CMI_CAC	0	0	0	0.0471	0	0	0	0	0	0	0	0	0.0382	0.0623	0.0298	0.0118267
	CMI_CGC	0	0	0	0	0	0	0	0	0.0241	0	0	0	0	0	0.016	0.00267333
	CMI_GCG	0	0	0	0	0	0	0	0	0.0178	0	0	0	0	0	0.0264	0.00294667

## Sheet: Table S2
Detailed Intra-organism prediction results
	Using Top all features
		AB	BS	EC	FN	HI	HP	MG	MP	MT	PA	SA	SA2	SE	ST	VC	Avg
	Recall	0.678502	0.740285	0.696679	0.665176	0.927825	0.57647	0.746844	0.662365	0.639771	0.653338	0.789351	0.738637	0.741661	0.678124	0.756272	0.712753
	Precision	0.793769	0.856832	0.8376	0.828827	0.676449	0.881508	0.651582	0.797083	0.854222	0.813107	0.846949	0.825516	0.850811	0.820125	0.813978	0.809891
	Sensitivity	0.678502	0.740285	0.696679	0.665176	0.927825	0.57647	0.746844	0.662365	0.639771	0.653338	0.789351	0.738637	0.741661	0.678124	0.756272	0.712753
	Specifity	0.821963	0.874146	0.861779	0.862519	0.548928	0.923017	0.593454	0.835089	0.891719	0.850716	0.855232	0.84241	0.873288	0.849308	0.825718	0.820619
	F-measure	0.730101	0.791685	0.758564	0.735459	0.781671	0.694677	0.687117	0.720398	0.730692	0.720837	0.814817	0.777725	0.790807	0.738351	0.783241	0.75041
	Accuracy	0.74965	0.806055	0.777563	0.762994	0.73961	0.748615	0.665263	0.748145	0.766423	0.750821	0.820661	0.790284	0.807183	0.762609	0.790641	0.765768
	Cohen's kappa	0.498982	0.611256	0.555018	0.525439	0.476991	0.496886	0.332515	0.494898	0.531507	0.501204	0.641019	0.579457	0.613085	0.524737	0.581019	0.530934
	MCC	0.505975	0.620311	0.565671	0.538454	0.515859	0.531735	0.346145	0.505494	0.549769	0.514765	0.645625	0.58505	0.620298	0.537181	0.583566	0.544393
	Area Under Curve	0.84714	0.894601	0.859444	0.848749	0.764572	0.784869	0.725191	0.804531	0.830755	0.827185	0.902261	0.878658	0.886654	0.843689	0.886224	0.838968
	Using Top 80 features
		AB	BS	EC	FN	HI	HP	MG	MP	MT	PA	SA	SA2	SE	ST	VC	Avg
	Recall	0.68	0.738182	0.676667	0.648101	0.558925	0.569231	0.590283	0.660298	0.64728	0.646843	0.784363	0.733044	0.729361	0.699666	0.764103	0.67509
	Precision	0.806063	0.857498	0.843419	0.874045	0.898578	0.911561	0.714904	0.82197	0.868329	0.843031	0.855504	0.837	0.862837	0.822119	0.823597	0.842697
	Sensitivity	0.68	0.738182	0.676667	0.648101	0.558925	0.569231	0.590283	0.660298	0.64728	0.646843	0.784363	0.733044	0.729361	0.699666	0.764103	0.67509
	Specifity	0.834328	0.873219	0.870926	0.902564	0.935143	0.942959	0.755466	0.854591	0.900813	0.875545	0.863077	0.853187	0.882557	0.845151	0.83501	0.868302
	F-measure	0.736334	0.791568	0.748751	0.742233	0.687592	0.698042	0.638693	0.73072	0.740228	0.728954	0.81703	0.780347	0.789295	0.752776	0.791999	0.744971
	Accuracy	0.757164	0.805081	0.77298	0.774522	0.746116	0.756095	0.672874	0.757444	0.774046	0.761194	0.823395	0.79269	0.805959	0.772408	0.799556	0.771435
	Cohen's kappa	0.514328	0.610645	0.54671	0.549771	0.493165	0.512189	0.345749	0.514888	0.548093	0.522388	0.647008	0.585723	0.611918	0.544816	0.599112	0.5431
	MCC	0.521965	0.618567	0.559446	0.570974	0.533608	0.5538	0.356614	0.526576	0.567673	0.539722	0.651069	0.591696	0.620578	0.553821	0.601615	0.557848
	Area Under Curve	0.854868	0.890771	0.852873	0.862319	0.76883	0.78966	0.743227	0.80937	0.835697	0.833011	0.902344	0.879195	0.888515	0.858676	0.892726	0.844139
	Using Top 70 features
		AB	BS	EC	FN	HI	HP	MG	MP	MT	PA	SA	SA2	SE	ST	VC	Avg
	Recall	0.674462	0.725594	0.700256	0.64927	0.558775	0.577751	0.595951	0.656328	0.64015	0.648909	0.788146	0.733694	0.741062	0.675251	0.754241	0.674656
	Precision	0.804282	0.868206	0.840844	0.873384	0.904028	0.904891	0.726441	0.813496	0.870136	0.834067	0.856965	0.837133	0.854272	0.824046	0.824409	0.84244
	Sensitivity	0.674462	0.725594	0.700256	0.64927	0.558775	0.577751	0.595951	0.656328	0.64015	0.648909	0.788146	0.733694	0.741062	0.675251	0.754241	0.674656
	Specifity	0.833231	0.88604	0.863625	0.903353	0.938914	0.938462	0.762753	0.848387	0.903064	0.868197	0.864872	0.852747	0.872156	0.852843	0.838856	0.8685
	F-measure	0.732206	0.788515	0.76271	0.743702	0.689113	0.702817	0.645234	0.724904	0.736628	0.727791	0.819941	0.78024	0.792671	0.739602	0.787311	0.744892
	Accuracy	0.753846	0.805081	0.781254	0.775502	0.747917	0.758107	0.679352	0.752357	0.771607	0.758553	0.826192	0.792799	0.806609	0.764047	0.796548	0.771318
	Cohen's kappa	0.507692	0.610739	0.563102	0.551725	0.49677	0.516213	0.358704	0.504715	0.543215	0.517107	0.6526	0.585942	0.613218	0.528094	0.593097	0.542862
	MCC	0.515859	0.621143	0.572544	0.571867	0.538451	0.554532	0.370662	0.515494	0.56402	0.532022	0.656242	0.592369	0.619718	0.539141	0.595777	0.557323
	Area Under Curve	0.852842	0.895249	0.859206	0.857573	0.769871	0.793161	0.752522	0.809855	0.835893	0.841256	0.906123	0.881689	0.888903	0.849767	0.89155	0.845697
	Using Top 60 features
		AB	BS	EC	FN	HI	HP	MG	MP	MT	PA	SA	SA2	SE	ST	VC	Avg
	Recall	0.683538	0.745455	0.678205	0.666018	0.547125	0.595266	0.607287	0.663027	0.641901	0.642939	0.788903	0.747996	0.733261	0.690301	0.758679	0.679327
	Precision	0.799648	0.863545	0.839324	0.865828	0.904277	0.889141	0.70751	0.806189	0.869123	0.836963	0.843339	0.821897	0.859765	0.823251	0.825724	0.837035
	Sensitivity	0.683538	0.745455	0.678205	0.666018	0.547125	0.595266	0.607287	0.663027	0.641901	0.642939	0.788903	0.747996	0.733261	0.690301	0.758679	0.679327
	Specifity	0.827538	0.877493	0.866232	0.893491	0.940724	0.924024	0.731984	0.839206	0.902439	0.871871	0.849487	0.833626	0.87909	0.849833	0.83856	0.861707
	F-measure	0.735745	0.798074	0.749069	0.750855	0.680531	0.710229	0.643288	0.726435	0.737444	0.724959	0.814065	0.782059	0.790378	0.748284	0.790093	0.745434
	Accuracy	0.755538	0.810868	0.771429	0.77903	0.742964	0.759645	0.669636	0.751117	0.77217	0.757405	0.818945	0.790507	0.806176	0.770067	0.798619	0.770274
	Cohen's kappa	0.511077	0.622192	0.543564	0.558703	0.486915	0.51929	0.339271	0.502233	0.54434	0.514811	0.638063	0.581258	0.612351	0.540134	0.597239	0.540763
	MCC	0.517665	0.630304	0.555035	0.575917	0.530755	0.551571	0.351349	0.511359	0.564615	0.530972	0.640924	0.585049	0.620192	0.549413	0.600091	0.554347
	Area Under Curve	0.849379	0.899347	0.849735	0.860903	0.758242	0.796657	0.748751	0.806746	0.841382	0.835486	0.903496	0.878525	0.884017	0.851441	0.893021	0.843809
		0.00223888	0.00474601	-0.00970892	0.0121542	-0.0063302	0.0117881	0.0235602	0.00221448	0.0106271	0.00830136	0.00123457	-0.000132588	-0.00263659	0.00775186	0.00679704	0.00484036
	Using Top 60 features
		AB	BS	EC	FN	HI	HP	MG	MP	MT	PA	SA	SA2	SE	ST	VC	Avg
	Recall	0.693538	0.729231	0.681538	0.660954	0.557132	0.577515	0.612146	0.656824	0.633896	0.655798	0.777554	0.729144	0.748212	0.68495	0.758383	0.677121
	Precision	0.794297	0.866362	0.833974	0.857744	0.886889	0.887745	0.722076	0.797788	0.861875	0.822025	0.860795	0.831164	0.855477	0.82933	0.830079	0.835841
	Sensitivity	0.693538	0.729231	0.681538	0.660954	0.557132	0.577515	0.612146	0.656824	0.633896	0.655798	0.777554	0.729144	0.748212	0.68495	0.758383	0.677121
	Specifity	0.818769	0.882336	0.858931	0.885996	0.927451	0.92497	0.757895	0.831762	0.897811	0.855109	0.870769	0.847692	0.871723	0.855853	0.843688	0.86205
	F-measure	0.739675	0.789632	0.747587	0.744237	0.683234	0.696504	0.655283	0.718797	0.729707	0.727227	0.815584	0.775338	0.797085	0.747404	0.791929	0.743948
	Accuracy	0.756154	0.805081	0.769489	0.772758	0.741388	0.751243	0.68502	0.744293	0.765854	0.755454	0.823776	0.787998	0.809967	0.770401	0.801036	0.769327
	Cohen's kappa	0.512308	0.610703	0.539663	0.546166	0.483709	0.502485	0.37004	0.488586	0.531707	0.510907	0.647826	0.576346	0.619935	0.540803	0.602071	0.538884
	MCC	0.517355	0.620794	0.551228	0.563187	0.521806	0.53764	0.379217	0.497734	0.551833	0.523512	0.652616	0.582375	0.626145	0.551642	0.605147	0.552149
	Area Under Curve	0.849899	0.892172	0.855009	0.85488	0.765204	0.792998	0.76332	0.798999	0.829968	0.840265	0.903601	0.879593	0.889233	0.850567	0.891915	0.843842

## Sheet: TableS3
Detailed pairwise cross-organism prediction results
	BS Vs.
		AB	BS	EC	FN	HI	HP	MG	MP	MT	PA	SA	SA2	SE	ST	VC
	Recall	0.70321		0.673985	0.959963	0.613985	0.86155	0.764325	0.863506	0.890775	0.905941	0.799077	0.821993	0.731439	0.690652	0.65
	Precision	0.776775		0.866576	0.570915	0.739983	0.570099	0.615571	0.560616	0.570895	0.592108	0.796535	0.72765	0.803654	0.746397	0.603194
	Sensitivity	0.70321		0.673985	0.959963	0.613985	0.86155	0.764325	0.863506	0.890775	0.905941	0.799077	0.821993	0.731439	0.690652	0.65
	Specifity	0.792878		0.894649	0.276273	0.779004	0.345387	0.4935	0.305314	0.315646	0.369483	0.788303	0.685941	0.817749	0.762957	0.570369
	F-measure	0.735727		0.757064	0.715601	0.669102	0.684781	0.668109	0.675109	0.692829	0.714624	0.794462	0.769592	0.763899	0.716039	0.624693
	Accuracy	0.748044		0.784317	0.618118	0.696494	0.603469	0.628912	0.58441	0.60321	0.637712	0.79369	0.753967	0.774594	0.726804	0.610185
	Cohen's kappa	0.496089		0.568635	0.236236	0.392989	0.206937	0.257825	0.168819	0.206421	0.275424	0.58738	0.507934	0.549188	0.453609	0.220369
	MCC	0.501003		0.584213	0.325069	0.400786	0.243179	0.283178	0.206063	0.251609	0.329368	0.592435	0.516619	0.553735	0.45635	0.221862
	Area Under Curve	0.842898		0.864898	0.79383	0.754217	0.754963	0.700768	0.704876	0.78796	0.776858	0.883103	0.860462	0.868334	0.82536	0.707856
	EC Vs.
		AB	BS	EC	FN	HI	HP	MG	MP	MT	PA	SA	SA2	SE	ST	VC
	Recall	0.891453	0.886937		0.99041	0.91628	0.97802	0.964255	0.789147	0.7857	0.645802	0.970375	0.97099	0.743754	0.756519	0.78942
	Precision	0.650389	0.653815		0.530595	0.521811	0.506028	0.248153	0.503558	0.649854	0.775956	0.571964	0.560832	0.853785	0.759657	0.574231
	Sensitivity	0.891453	0.886937		0.99041	0.91628	0.97802	0.964255	0.789147	0.7857	0.645802	0.970375	0.97099	0.743754	0.756519	0.78942
	Specifity	0.516858	0.525314		0.122048	0.158669	0.0450512	0.061843	0.221911	0.556007	0.804778	0.26628	0.23372	0.871809	0.694261	0.414198
	F-measure	0.751077	0.751351		0.690816	0.664484	0.671522	0.396256	0.669566	0.705668	0.700979	0.718663	0.710145	0.794394	0.757544	0.664489
	Accuracy	0.704155	0.706125		0.556229	0.537474	0.511536	0.270749	0.505529	0.670853	0.72529	0.618328	0.602355	0.807782	0.72914	0.601809
	Cohen's kappa	0.408311	0.412251		0.112457	0.0749488	0.0230717	0.0132883	0.011058	0.341706	0.45058	0.236655	0.20471	0.615563	0.450612	0.203618
	MCC	0.442398	0.445035		0.222064	0.114777	0.0957089	0.0567538	0.0744156	0.356755	0.461064	0.332223	0.302376	0.621368	0.451446	0.220407
	Area Under Curve	0.838224	0.85606		0.799274	0.751158	0.72745	0.684741	0.620185	0.794277	0.805564	0.854094	0.839143	0.896395	0.838109	0.73209
	AB Vs.
		AB	BS	EC	FN	HI	HP	MG	MP	MT	PA	SA	SA2	SE	ST	VC
	Recall		0.587269	0.528339	0.761845	0.543358	0.676827	0.48383	0.561144	0.513616	0.516089	0.640369	0.660185	0.539041	0.562694	0.499041
	Precision		0.944411	0.990891	0.714039	0.928333	0.708768	0.529337	0.770579	0.890726	0.943332	0.87288	0.832865	0.964758	0.907248	0.799629
	Sensitivity		0.587269	0.528339	0.761845	0.543358	0.676827	0.48383	0.561144	0.513616	0.516089	0.640369	0.660185	0.539041	0.562694	0.499041
	Specifity		0.965203	0.995129	0.686937	0.95679	0.708007	0.837638	0.814613	0.93214	0.967306	0.905092	0.864465	0.980221	0.931304	0.873579
	F-measure		0.723676	0.688796	0.733985	0.684788	0.687202	0.49763	0.640657	0.647277	0.665884	0.737183	0.734719	0.691029	0.693871	0.613786
	Accuracy		0.776236	0.761734	0.724391	0.750074	0.692417	0.746521	0.687878	0.722878	0.741697	0.772731	0.762325	0.759631	0.731916	0.68631
	Cohen's kappa		0.552472	0.523469	0.448782	0.500148	0.384834	0.330527	0.375756	0.445756	0.483395	0.545461	0.524649	0.519262	0.477893	0.37262
	MCC		0.596973	0.591945	0.454541	0.550157	0.390731	0.335808	0.397973	0.494263	0.542899	0.567078	0.538006	0.57874	0.521832	0.402658
	Area Under Curve		0.866638	0.857165	0.824292	0.761437	0.770881	0.688176	0.739344	0.77471	0.801926	0.858357	0.842576	0.86871	0.823803	0.705026
	FN Vs.
		AB	BS	EC	FN	HI	HP	MG	MP	MT	PA	SA	SA2	SE	ST	VC
	Recall	0.512325	0.62428	0.64875	0.754251	0.602178	0.593147	0.575399	0.594144	0.625472	0.543514	0.684073	0.684758	0.66017	0.667435	0.553126
	Precision	0.889142	0.744335	0.794837	0.998343	0.794061	0.808884	0.680728	0.727276	0.476882	0.716086	0.793583	0.767273	0.757399	0.720078	0.80873
	Sensitivity	0.512325	0.62428	0.64875	0.754251	0.602178	0.593147	0.575399	0.594144	0.625472	0.543514	0.684073	0.684758	0.66017	0.667435	0.553126
	Specifity	0.933307	0.765756	0.812264	0.99875	0.838185	0.856408	0.718253	0.757273	0.317345	0.771895	0.819801	0.789829	0.754249	0.711696	0.865813
	F-measure	0.648441	0.671778	0.705178	0.859093	0.682837	0.682696	0.618082	0.645073	0.535796	0.609944	0.733381	0.722393	0.690551	0.680131	0.655011
	Accuracy	0.722816	0.695018	0.730507	0.876501	0.720182	0.724778	0.646826	0.675709	0.471409	0.657705	0.751937	0.737293	0.70721	0.689565	0.70947
	Cohen's kappa	0.445631	0.390037	0.461014	0.753001	0.440364	0.449556	0.293652	0.351417	-0.0571824	0.315409	0.503874	0.474587	0.414419	0.37913	0.41894
	MCC	0.493144	0.402231	0.478074	0.776694	0.455894	0.467907	0.301612	0.365274	-0.0635801	0.330239	0.510082	0.478675	0.43245	0.392815	0.44303
	Area Under Curve	0.777764	0.748524	0.794297	0.993924	0.747654	0.785105	0.726131	0.754439	0.452425	0.703012	0.836395	0.815788	0.773677	0.756929	0.767189
	HI Vs.
		AB	BS	EC	FN	HI	HP	MG	MP	MT	PA	SA	SA2	SE	ST	VC
	Recall	0.528818	0.650554	0.642872	0.842168	0.996512	0.659969	0.755319	0.711033	0.914218	0.764896	0.737219	0.756553	0.680198	0.697087	0.562978
	Precision	0.842485	0.716049	0.712564	0.587963	0.988882	0.680473	0.566159	0.630462	0.519796	0.610835	0.684462	0.681225	0.668121	0.678938	0.639772
	Sensitivity	0.528818	0.650554	0.642872	0.842168	0.996512	0.659969	0.755319	0.711033	0.914218	0.764896	0.737219	0.756553	0.680198	0.697087	0.562978
	Specifity	0.896693	0.725683	0.708142	0.400077	0.988772	0.679969	0.410106	0.577881	0.149104	0.493493	0.645	0.626496	0.626799	0.626913	0.674955
	F-measure	0.647859	0.675464	0.666562	0.68988	0.992674	0.666334	0.644588	0.666451	0.6608	0.67331	0.705143	0.710917	0.663878	0.675149	0.596683
	Accuracy	0.712756	0.688118	0.675507	0.621122	0.992642	0.669969	0.582713	0.644457	0.531661	0.629194	0.691109	0.691524	0.653499	0.662	0.618967
	Cohen's kappa	0.425511	0.376236	0.351014	0.242245	0.985285	0.339938	0.165426	0.288913	0.0633225	0.258388	0.382219	0.383048	0.306997	0.324	0.237933
	MCC	0.460155	0.384025	0.361383	0.272843	0.985331	0.343804	0.174999	0.293267	0.0950789	0.273833	0.388889	0.393328	0.314331	0.334946	0.241596
	Area Under Curve	0.732339	0.759309	0.742561	0.781476	0.999724	0.751222	0.700501	0.740688	0.621786	0.755783	0.791993	0.796589	0.740496	0.753453	0.663472
	HP Vs.
		AB	BS	EC	FN	HI	HP	MG	MP	MT	PA	SA	SA2	SE	ST	VC
	Recall	0.617121	0.586753	0.757331	0.651627	0.626586	0.690051	0.633625	0.60314	0.679316	0.592283	0.597517	0.602365	0.70779	0.738261	0.702508
	Precision	0.720293	0.725025	0.581711	0.807986	0.746787	0.998836	0.635174	0.744473	0.434084	0.58409	0.773268	0.745659	0.58398	0.560794	0.734193
	Sensitivity	0.617121	0.586753	0.757331	0.651627	0.626586	0.690051	0.633625	0.60314	0.679316	0.592283	0.597517	0.602365	0.70779	0.738261	0.702508
	Specifity	0.730358	0.762435	0.42223	0.837038	0.778918	0.999195	0.624011	0.771789	0.120228	0.569338	0.804934	0.778832	0.46136	0.387783	0.734522
	F-measure	0.653133	0.643715	0.648522	0.717361	0.678203	0.815938	0.628527	0.656228	0.528675	0.582684	0.665999	0.659946	0.629595	0.627992	0.712245
	Accuracy	0.673739	0.674594	0.58978	0.744332	0.702752	0.844623	0.628818	0.687464	0.399772	0.58081	0.701225	0.690598	0.584575	0.563022	0.718515
	Cohen's kappa	0.347478	0.349188	0.179561	0.488665	0.405504	0.689246	0.257636	0.374929	-0.200456	0.161621	0.40245	0.381197	0.16915	0.126043	0.437029
	MCC	0.361738	0.360548	0.192558	0.502005	0.41405	0.724862	0.262371	0.390553	-0.244214	0.164568	0.420693	0.394304	0.176371	0.131474	0.443994
	Area Under Curve	0.730617	0.710899	0.703762	0.814731	0.756913	0.99766	0.709601	0.756111	0.333461	0.618231	0.74231	0.741178	0.683242	0.676938	0.80638
	MG Vs.
		AB	BS	EC	FN	HI	HP	MG	MP	MT	PA	SA	SA2	SE	ST	VC
	Recall	0.565912	0.598524	0.542196	0.709796	0.580712	0.505108	0.990213	0.858293	0.694104	0.714328	0.735	0.744986	0.531133	0.594696	0.555546
	Precision	0.719391	0.668593	0.708056	0.723279	0.779193	0.784628	0.863643	0.556321	0.459423	0.55009	0.687101	0.654716	0.680053	0.656298	0.65659
	Sensitivity	0.565912	0.598524	0.542196	0.709796	0.580712	0.505108	0.990213	0.858293	0.694104	0.714328	0.735	0.744986	0.531133	0.594696	0.555546
	Specifity	0.727174	0.629041	0.700135	0.714821	0.818717	0.840898	0.841289	0.310745	0.199463	0.387672	0.632682	0.573276	0.642918	0.595435	0.675995
	F-measure	0.60945	0.591498	0.558826	0.711025	0.656541	0.595513	0.922055	0.67288	0.530409	0.598692	0.698616	0.685319	0.519761	0.570241	0.57031
	Accuracy	0.646543	0.613782	0.621166	0.712309	0.699714	0.673003	0.915751	0.584519	0.446783	0.551	0.683841	0.659131	0.587025	0.595065	0.61577
	Cohen's kappa	0.293086	0.227565	0.242331	0.424617	0.399429	0.346006	0.831502	0.169038	-0.106433	0.102	0.367682	0.318262	0.174051	0.19013	0.23154
	MCC	0.317506	0.249782	0.274371	0.431012	0.419712	0.379473	0.841951	0.207722	-0.141099	0.11437	0.380598	0.334227	0.205644	0.217966	0.249643
	Area Under Curve	0.694407	0.659084	0.662195	0.793742	0.741089	0.716164	0.995369	0.723144	0.409995	0.576712	0.763342	0.73855	0.620564	0.63268	0.656847
	MP Vs.
		AB	BS	EC	FN	HI	HP	MG	MP	MT	PA	SA	SA2	SE	ST	VC
	Recall	0.528938	0.636015	0.61625	0.609031	0.608926	0.632724	0.483617		0.668681	0.692179	0.693245	0.701538	0.62272	0.62813	0.61154
	Precision	0.807126	0.710613	0.678505	0.832819	0.781491	0.756791	0.792538		0.468233	0.593313	0.728975	0.724763	0.665266	0.669563	0.712903
	Sensitivity	0.528938	0.636015	0.61625	0.609031	0.608926	0.632724	0.483617		0.668681	0.692179	0.693245	0.701538	0.62272	0.62813	0.61154
	Specifity	0.850922	0.683911	0.63152	0.871556	0.819551	0.776533	0.866809		0.251808	0.498269	0.708278	0.703932	0.610028	0.583957	0.733979
	F-measure	0.629962	0.649718	0.610591	0.700729	0.681112	0.681264	0.598044		0.535794	0.626764	0.69897	0.703257	0.607106	0.597109	0.649647
	Accuracy	0.68993	0.659963	0.623885	0.740293	0.714238	0.704628	0.675213		0.460244	0.595224	0.700762	0.702735	0.616374	0.606043	0.67276
	Cohen's kappa	0.37986	0.319926	0.24777	0.480587	0.428477	0.409257	0.350426		-0.0795114	0.190448	0.401523	0.40547	0.232748	0.212087	0.34552
	MCC	0.413029	0.338892	0.267126	0.501602	0.442882	0.422802	0.382962		-0.0961868	0.202345	0.41394	0.416141	0.254327	0.240113	0.356857
	Area Under Curve	0.713361	0.713648	0.665581	0.800628	0.750746	0.772626	0.695467		0.442808	0.650585	0.772793	0.778062	0.666137	0.652541	0.733773
	MT Vs.
		AB	BS	EC	FN	HI	HP	MG	MP	MT	PA	SA	SA2	SE	ST	VC
	Recall	0.802786	0.84679	0.817365	0.987253	0.89138	0.992566	0.478665	0.61626		0.769783	0.880265	0.883162	0.856289	0.850304	0.822733
	Precision	0.613839	0.578988	0.650262	0.505163	0.528054	0.50274	0.498153	0.501277		0.668988	0.589096	0.58281	0.646027	0.637636	0.531031
	Sensitivity	0.802786	0.84679	0.817365	0.987253	0.89138	0.992566	0.478665	0.61626		0.769783	0.880265	0.883162	0.856289	0.850304	0.822733
	Specifity	0.48978	0.370886	0.54973	0.0328244	0.200963	0.0182194	0.517791	0.386871		0.61795	0.38298	0.364387	0.523683	0.506652	0.273054
	F-measure	0.693826	0.684241	0.721058	0.668327	0.662667	0.667418	0.659817	0.666447		0.715194	0.705126	0.701454	0.734368	0.725921	0.645062
	Accuracy	0.646283	0.608838	0.683547	0.510039	0.546171	0.505393	0.498228	0.501566		0.693866	0.631623	0.623775	0.689986	0.678478	0.547894
	Cohen's kappa	0.292565	0.217675	0.367095	0.0200777	0.0923424	0.010785	-0.00354376	0.00313134		0.387733	0.263245	0.24755	0.379972	0.356957	0.0957872
	MCC	0.310968	0.249125	0.385719	0.0657007	0.126056	0.0468194	-0.0269853	0.0245359		0.393291	0.304248	0.290365	0.406838	0.384867	0.115699
	Area Under Curve	0.778995	0.777623	0.81563	0.639031	0.733396	0.549705	0.44527	0.446955		0.805118	0.793827	0.786279	0.826869	0.819166	0.696086
	PA Vs.
		AB	BS	EC	FN	HI	HP	MG	MP	MT	PA	SA	SA2	SE	ST	VC
	Recall	0.57503	0.683026	0.586791	0.953214	0.711858	0.939783	0.937456	0.618282	0.672215		0.863642	0.870598	0.608159	0.625391	0.582811
	Precision	0.819336	0.743629	0.910744	0.544944	0.642744	0.522875	0.508898	0.502217	0.718905		0.624978	0.610543	0.870445	0.825692	0.635255
	Sensitivity	0.57503	0.683026	0.586791	0.953214	0.711858	0.939783	0.937456	0.618282	0.672215		0.863642	0.870598	0.608159	0.625391	0.582811
	Specifity	0.86008	0.718229	0.934527	0.201071	0.579638	0.135108	0.0940732	0.387162	0.732524		0.466159	0.431595	0.896771	0.845478	0.657471
	F-measure	0.669136	0.696102	0.709055	0.692997	0.668086	0.669822	0.668941	0.66801	0.692987		0.721601	0.715003	0.708539	0.701335	0.604137
	Accuracy	0.717555	0.700627	0.760659	0.577143	0.645748	0.537446	0.515765	0.502722	0.70237		0.664901	0.651097	0.752465	0.735435	0.620141
	Cohen's kappa	0.43511	0.401255	0.521318	0.154286	0.291496	0.0748916	0.0315294	0.00544367	0.404739		0.329801	0.302194	0.504929	0.47087	0.240282
	MCC	0.461729	0.420086	0.561562	0.232378	0.299539	0.127906	0.0651195	0.0510154	0.407514		0.362977	0.337382	0.536154	0.495711	0.244053
	Area Under Curve	0.780204	0.776761	0.816299	0.78186	0.748874	0.672102	0.648756	0.631427	0.779653		0.804851	0.792637	0.825479	0.803254	0.700075
	SA Vs.
		AB	BS	EC	FN	HI	HP	MG	MP	MT	PA	SA	SA2	SE	ST	VC
	Recall	0.618083	0.774465	0.660574	0.930592	0.640835	0.84328	0.875565	0.983092	0.816831	0.828685		0.814159	0.714703	0.724478	0.654658
	Precision	0.832155	0.760257	0.871555	0.613695	0.739714	0.577571	0.56787	0.527943	0.579535	0.617396		0.803895	0.807335	0.710988	0.612279
	Sensitivity	0.618083	0.774465	0.660574	0.930592	0.640835	0.84328	0.875565	0.983092	0.816831	0.828685		0.814159	0.714703	0.724478	0.654658
	Specifity	0.873119	0.741181	0.895642	0.413623	0.771088	0.37917	0.328969	0.119968	0.389456	0.478883		0.801233	0.819972	0.690391	0.584288
	F-measure	0.70787	0.761356	0.747379	0.739469	0.685465	0.684323	0.687728	0.68685	0.672832	0.704998		0.808851	0.753479	0.711587	0.631405
	Accuracy	0.745601	0.757823	0.778108	0.672107	0.705961	0.611225	0.602267	0.55153	0.603143	0.653784		0.807696	0.767337	0.707435	0.619473
	Cohen's kappa	0.491202	0.515646	0.556216	0.344214	0.411923	0.222451	0.204534	0.10306	0.206287	0.307569		0.615392	0.534674	0.41487	0.238946
	MCC	0.509438	0.524332	0.576951	0.402784	0.416919	0.252917	0.246419	0.201842	0.231203	0.33313		0.615667	0.543521	0.422673	0.240861
	Area Under Curve	0.832636	0.860425	0.853211	0.831655	0.758463	0.760965	0.734208	0.787567	0.698764	0.745984		0.898418	0.851503	0.802073	0.706515
	SA2 Vs.
		AB	BS	EC	FN	HI	HP	MG	MP	MT	PA	SA	SA2	SE	ST	VC
	Recall	0.600768	0.77	0.688243	0.867504	0.625836	0.778284	0.759631	0.94042	0.837503	0.823669	0.723276		0.751076	0.74613	0.652366
	Precision	0.841769	0.739168	0.835463	0.649055	0.759618	0.630921	0.592551	0.561181	0.579293	0.621676	0.906532		0.764885	0.679402	0.626595
	Sensitivity	0.600768	0.77	0.688243	0.867504	0.625836	0.778284	0.759631	0.94042	0.837503	0.823669	0.723276		0.751076	0.74613	0.652366
	Specifity	0.884261	0.716125	0.857095	0.530074	0.79799	0.537869	0.471656	0.261252	0.374919	0.487856	0.925234		0.761161	0.635391	0.609879
	F-measure	0.699216	0.749884	0.750995	0.742286	0.684676	0.694708	0.663701	0.702291	0.680207	0.705236	0.804274		0.754288	0.706422	0.637731
	Accuracy	0.742514	0.743063	0.772669	0.698789	0.711913	0.658076	0.615643	0.600836	0.606211	0.655762	0.824255		0.756119	0.690761	0.631123
	Cohen's kappa	0.485028	0.486125	0.545338	0.397578	0.423826	0.316153	0.231287	0.201672	0.212421	0.311525	0.648511		0.512238	0.381522	0.262246
	MCC	0.507635	0.492885	0.557878	0.422878	0.432094	0.3281	0.243036	0.275083	0.242963	0.335626	0.662437		0.516946	0.389505	0.263929
	Area Under Curve	0.83288	0.847919	0.851054	0.834753	0.754751	0.776612	0.726257	0.796859	0.718435	0.761614	0.923024		0.847284	0.798582	0.728674
	SE Vs.
		AB	BS	EC	FN	HI	HP	MG	MP	MT	PA	SA	SA2	SE	ST	VC
	Recall	0.907599	0.944576	0.691723	0.993152	0.924278	0.857209	0.63059	0.605491	0.79806	0.665624	0.965922	0.967742		0.745739	0.761606
	Precision	0.645833	0.618367	0.887745	0.523583	0.520814	0.505795	0.521207	0.507035	0.640603	0.784243	0.584492	0.571076		0.733733	0.577887
	Sensitivity	0.907599	0.944576	0.691723	0.993152	0.924278	0.857209	0.63059	0.605491	0.79806	0.665624	0.965922	0.967742		0.745739	0.761606
	Specifity	0.499195	0.41524	0.91223	0.0950749	0.148142	0.162196	0.419411	0.41133	0.526925	0.804722	0.306295	0.269411		0.729043	0.443236
	F-measure	0.753944	0.747044	0.777045	0.685551	0.665853	0.671036	0.677797	0.671152	0.703978	0.714146	0.727298	0.717725		0.739397	0.656809
	Accuracy	0.703397	0.679908	0.801976	0.544113	0.53621	0.509703	0.525001	0.50841	0.662493	0.735173	0.636109	0.618577		0.737391	0.602421
	Cohen's kappa	0.406794	0.359815	0.603953	0.0882269	0.0724201	0.0194054	0.0500014	0.016821	0.324986	0.470346	0.272217	0.237153		0.474783	0.204842
	MCC	0.447093	0.42533	0.619613	0.196817	0.11474	0.0874978	0.146706	0.106219	0.343226	0.481701	0.361429	0.331882		0.475243	0.216602
	Area Under Curve	0.84465	0.863221	0.890483	0.781017	0.74437	0.743875	0.697551	0.630977	0.792006	0.814464	0.868926	0.847585		0.846173	0.732167
	ST Vs.
		AB	BS	EC	FN	HI	HP	MG	MP	MT	PA	SA	SA2	SE	ST	VC
	Recall	0.726604	0.782742	0.63131	0.935783	0.861237	0.772884	0.602293	0.591406	0.826862	0.813241	0.875657	0.888395	0.654382		0.735804
	Precision	0.675146	0.669817	0.85983	0.544109	0.553351	0.503718	0.504086	0.50797	0.614927	0.630869	0.619037	0.600625	0.840177		0.538746
	Sensitivity	0.726604	0.782742	0.63131	0.935783	0.861237	0.772884	0.602293	0.591406	0.826862	0.813241	0.875657	0.888395	0.654382		0.735804
	Specifity	0.644235	0.608829	0.896346	0.211771	0.298475	0.238277	0.40735	0.426526	0.461897	0.511134	0.450274	0.403099	0.874883		0.369238
	F-measure	0.697449	0.720085	0.727318	0.687304	0.67231	0.667857	0.648903	0.666292	0.70046	0.706262	0.722902	0.715362	0.735139		0.621368
	Accuracy	0.68542	0.695785	0.763828	0.573777	0.579856	0.50558	0.504822	0.508966	0.644379	0.662187	0.662965	0.645747	0.764633		0.552521
	Cohen's kappa	0.370839	0.391571	0.527656	0.147554	0.159712	0.0111609	0.00964338	0.0179315	0.288759	0.324375	0.325931	0.291494	0.529265		0.105042
	MCC	0.374923	0.399942	0.547835	0.21323	0.191769	0.0503585	0.0249644	0.0746353	0.313136	0.346308	0.362722	0.334913	0.543145		0.113506
	Area Under Curve	0.786574	0.811937	0.845345	0.759642	0.756584	0.699182	0.667836	0.631272	0.791768	0.791135	0.822651	0.814653	0.854882		0.680828
	VC Vs.
		AB	BS	EC	FN	HI	HP	MG	MP	MT	PA	SA	SA2	SE	ST	VC
	Recall	0.640386	0.540185	0.661993	0.426378	0.579903	0.530583	0.134316	0.132842	0.546126	0.287412	0.383444	0.359459	0.658215	0.69387
	Precision	0.734652	0.799078	0.798883	0.932063	0.739462	0.855299	0.806304	1	0.619907	0.98268	0.892733	0.921973	0.76758	0.641778
	Sensitivity	0.640386	0.540185	0.661993	0.426378	0.579903	0.530583	0.134316	0.132842	0.546126	0.287412	0.383444	0.359459	0.658215	0.69387
	Specifity	0.758118	0.858081	0.829932	0.966857	0.791775	0.909212	0.968943	1	0.656915	0.99507	0.951093	0.967293	0.795722	0.608174
	F-measure	0.681078	0.642123	0.722396	0.581575	0.648382	0.653883	0.229757	0.229356	0.576316	0.442142	0.532794	0.514088	0.706528	0.665253
	Accuracy	0.699252	0.699133	0.745963	0.696617	0.685839	0.719897	0.55163	0.566421	0.601521	0.641241	0.667268	0.663376	0.726969	0.651022
	Cohen's kappa	0.398504	0.398266	0.491926	0.393234	0.371678	0.439795	0.103259	0.132842	0.203042	0.282482	0.334536	0.326752	0.453938	0.302043
	MCC	0.404703	0.423239	0.500903	0.468733	0.382098	0.475889	0.184175	0.255742	0.20715	0.398629	0.408206	0.412889	0.460781	0.304578
	Area Under Curve	0.764526	0.727656	0.813634	0.766027	0.734411	0.774009	0.65238	0.698286	0.632513	0.728896	0.700495	0.692045	0.796796	0.746052

## Sheet: TableS4
Detailed leave-one-species-out results
	Random Forest			AB	BS	EC	FN	HI	HP	MG	MP	MT	PA	SA	SA2	SE	ST	VC	Avg
			Recall	0.538812	0.695941	0.73473	0.777865	0.559917	0.542872	0.371022	0.418733	0.67397	0.61297	0.586225	0.606268	0.856374	0.846087	0.596943	0.627915
			Precision	0.886762	0.789413	0.805555	0.716935	0.883056	0.859856	0.953243	0.94026	0.769338	0.803927	0.920214	0.903084	0.693217	0.62614	0.702136	0.816876
			Sensitivity	0.538812	0.695941	0.73473	0.777865	0.559917	0.542872	0.371022	0.418733	0.67397	0.61297	0.586225	0.606268	0.856374	0.846087	0.596943	0.627915
			Specifity	0.929145	0.811218	0.81777	0.690822	0.92403	0.910119	0.980281	0.972359	0.785213	0.844399	0.94894	0.934359	0.61813	0.492696	0.745454	0.826996
			F-measure	0.668953	0.738377	0.766203	0.745302	0.683458	0.664557	0.535313	0.57628	0.713657	0.692346	0.715711	0.724787	0.765374	0.71915	0.644486	0.690264
			Accuracy	0.733978	0.753579	0.77625	0.734344	0.741974	0.726495	0.675651	0.695546	0.729592	0.728685	0.767583	0.770313	0.737252	0.669391	0.671198	0.727455
			Cohen's kappa	0.467957	0.507159	0.5525	0.468687	0.483947	0.45299	0.351303	0.391092	0.459183	0.457369	0.535166	0.540627	0.474504	0.338783	0.342397	0.454911
			MCC	0.50966	0.512232	0.557354	0.471674	0.520989	0.487933	0.44907	0.470163	0.467953	0.473695	0.574515	0.57281	0.48996	0.362865	0.346935	0.484521
			Area Under Curve	0.808967	0.8408	0.866835	0.83261	0.75028	0.75262	0.678132	0.751231	0.796511	0.802611	0.879495	0.860288	0.860009	0.812154	0.748108	0.80271
			PPV	0.883997	0.78662	0.801267	0.715431	0.880082	0.858694	0.946023	0.937548	0.758015	0.797858	0.919879	0.902307	0.691604	0.625161	0.700839	0.813688
	SVM		Area Under Curve	0.83	0.84	0.88	0.83	0.77	0.74	0.66	0.74	0.77	0.8	0.9	0.85	0.86	0.79	0.72	0.798667
			Sensitivity	0.81	0.54	0.75	0.75	0.82	0.93	0.96	0.96	0.72	0.7	0.92	0.82	0.54	0.47	0.61	0.753333
			Specifity	0.69	0.89	0.81	0.75	0.63	0.5	0.38	0.4	0.69	0.72	0.7	0.7	0.92	0.9	0.62	0.686667
			Accuracy	0.75	0.72	0.78	0.75	0.73	0.72	0.85	0.68	0.7	0.71	0.81	0.76	0.73	0.68	0.62	0.732667
			PPV	0.72	0.83	0.8	0.75	0.74	0.65	0.86	0.61	0.7	0.72	0.75	0.73	0.87	0.83	0.62	0.745333

## Sheet: TableS52
Detailed leave-one-taxon-out and cross-taxon prediction results
			Cross-taxon
BAC	Bacillales		BAC vs.							ENT vs.
ENT	Enterobacterales			BAC	ENT	MYC	PSE				BAC	ENT	MYC	PSE
MYP	Mycoplasmatales		Recall		0.746826	0.810941	0.673291			Recall	0.856384		0.683463	0.751542
PSE	Pseudomonadales		Precision		0.766398	0.646668	0.68369			Precision	0.632304		0.512183	0.703223
			Sensitivity		0.746826	0.810941	0.673291			Sensitivity	0.856384		0.683463	0.751542
			Specifity		0.770898	0.553204	0.686835			Specifity	0.498431		0.347804	0.680116
			F-measure		0.755673	0.718141	0.677864			F-measure	0.726507		0.671642	0.725233
			Accuracy		0.758862	0.682073	0.680063			Accuracy	0.677408		0.515633	0.715829
			Cohen's kappa		0.517725	0.364145	0.360127			Cohen's kappa	0.354815		0.0312669	0.431658
			MCC		0.518927	0.379192	0.360789			MCC	0.381661		0.104293	0.434705
			Area Under Curve		0.852326	0.788916	0.778244			Area Under Curve	0.826967		0.696515	0.81925
			PSE vs.							MYC vs.
				BAC	ENT	MYC	PSE				BAC	ENT	MYP	PSE
			Recall	0.821534	0.642675	0.950554				Recall	0.582354	0.454691	0.997162	0.482281
			Precision	0.649079	0.836372	0.515364				Precision	0.844355	0.831394	0.93972	0.750579
			Sensitivity	0.821534	0.642675	0.950554				Sensitivity	0.582354	0.454691	0.997162	0.482281
			Specifity	0.550873	0.873094	0.104036				Specifity	0.87918	0.863792	0.935854	0.823289
			F-measure	0.724072	0.725901	0.672451				F-measure	0.681231	0.548637	0.967541	0.577615
			Accuracy	0.686204	0.757884	0.527295				Accuracy	0.730767	0.659242	0.966508	0.652785
			Cohen's kappa	0.372407	0.515768	0.0545904				Cohen's kappa	0.461534	0.318483	0.933016	0.30557
			MCC	0.387861	0.530902	0.124286				MCC	0.491449	0.369349	0.934873	0.333101
			Area Under Curve	0.820167	0.849412	0.730964				Area Under Curve	0.786922	0.699175	0.997077	0.67404
			leave-one-taxon-out
				BAC	ENT	MYC	PSE
			Recall	0.625487	0.740728	0.508517	0.564335
			Precision	0.864646	0.765312	0.90558	0.836106
			Sensitivity	0.625487	0.740728	0.508517	0.564335
			Specifity	0.901948	0.772298	0.946097	0.889127
			F-measure	0.725628	0.752659	0.64951	0.673659
			Accuracy	0.763718	0.756513	0.727307	0.726731
			Cohen's kappa	0.527435	0.513026	0.454615	0.453462
			MCC	0.548982	0.513501	0.50633	0.479625
			Area Under Curve	0.84827	0.853511	0.781549	0.800944
